# Supplementary material for: A Robust Classifier to Distinguish Noise from fMRI Independent Components
Source: PLoS One. 2014 Apr 18;9(4):e95493. doi: 10.1371/journal.pone.0095493 (PMC3991682; doi:10.1371/journal.pone.0095493)
Supplement: Table S2 — Spatial and Temporal Features. Names, descriptions, and links to scripts for all spatial and temporal features used to build the models. (XLSX) [file pone.0095493.s002.xlsx]

## Sheet: Spatial
NAME	DESCRIPTION	# FEATURES
nc_spatial_kurtosis	Extracts the kurtosis of a spatial map, which describes how "normal" the distribution of values is.	1
nc_spatial_aal	The number of activation voxels in each of 116 regions of the AAL atlas	116
nc_spatial_degreecluster	To measure the spatial structure of a component, we calculate the top ten local maximum values, and then get cluster sizes for clusters with less than 50% overlap. We then take an average, a minimum, and a max. This script relies on MinimaMaxima3D.m, in	3
nc_spatial_nodedist	We calculate the average distance between the 10 most highly connected nodes, and the average Z score for these nodes.	2
nc_spatial_entropy	Spatial entropy measures the spatial content of a spatial distribution. A narrow distribution means less spatial entropy.	1
nc_spatial_mirror	The percentage of mirrored voxels (as a percentage of all activation)	1
nc_spatial_skewness	Skewness gets at the extent to which a distribution leans to the left or right of the mean	1
nc_spatial_tissues	Percentage of total voxels in component spatial map that are of a matter type, or within a regional mask	10
		Kurtosis is the measure of sparseness of a distribution
		Skewness is a measure of the asymmetry of the distribution, standard dist has skew of 0
		Spatial entropy is a measure of the information content of a spatial distribution expected to be higher for components with widely distributed values compared to narrow distribution
		Average Distance between 10 nodes with highest connectivity
		Average Z Score 10 nodes highest connectivity
		Mean cluster size of 10 local max, region growing thresh > 2.5, less than 50% overlap
		Min cluster size of 10 local max, region growing thresh > 2.5, less than 50% overlap
		Max cluster size of 10 local max, region growing thresh > 2.5, less than 50% overlap
		Mirror Like-ness of Network
		White Matter Activation
		Gray Matter Activation
		CSF Activation
		Eyeballs
		Edge Activation
		Midbrain Activatin
		Activation in skull
		Activation in Ventricles
		Activation in Cerebellum
		Activation in Cord

## Sheet: Temporal
NAME	DESCRIPTION	# FEATURES
nc_temporal_ac	The autocorrelation of the timeseries at lags one through five	5
nc_temporal_bins	The power of the timeseries collected in 5 different bins between 0.008 and .25 Hz	5
nc_temporal_dynrange	Dynamic range is the difference in power value (or count) between the peak and the minimum power to the right or left. Dynamic fft high and low is the difference in power X count at the peak vs left and right lowest frequencies	6
nc_temporal_entropy	the entropy of the timeseries	1
nc_temporal_highfreqnoise	Percentage of high frequency noise above specified index	1
nc_temporal_kurtosis	kurtosis is a measure of how outlier prone a distribution is. Distributions that are more outlier-prone than normal have kurtosis greater than 3. Distributions that are less outlier-prone than normal have kurtosis less than 3.	1
nc_temporal_mean	The mean response over time	1
nc_temporal_peaks	Calculations for minimum and maximum peak values, as well as amplitude	9
nc_temporal_psd	Power spectrum density	83
nc_temporal_skewness	skewness of timecourse	1
nc_temporal_energyratio	We calculate the spectral power below 0.10 Hz over the power between 0.15 and 0.25 Hz	1
												ratio of the integral of spectral power below 0.10 Hz to the integral of power between 0.15 and 0.25 Hz
